# Supplementary material for: Aurones and Flavonols from Coreopsis lanceolata L. Flowers and Their Anti-Oxidant, Pro-Inflammatory Inhibition Effects, and Recovery Effects on Alloxan-Induced Pancreatic Islets in Zebrafish
Source: Molecules. 2021 Oct 9;26(20):6098. doi: 10.3390/molecules26206098 (PMC8540554; doi:10.3390/molecules26206098)
Supplement: Supplementary file 1 [file molecules-26-06098-s001.zip]

Archive with 1 entries (1 files):
- molecules-1399029-supplementary.pdf
